# Supplementary material for: More Than Meets the Eye: Unraveling the Interactions Between Skin Microbiota and Habitat in an Opportunistic Amphibian
Source: Microb Ecol. 2025 Jan 24;87(1):176. doi: 10.1007/s00248-025-02489-1 (PMC11761533; doi:10.1007/s00248-025-02489-1)
Supplement: Supplementary file 2 — Supplementary file2 (XLSX 87 KB) [file 248_2025_2489_MOESM2_ESM.xlsx]

## Sheet: Table S1 DB-like fungal ASVs
More than meets the eye: unraveling the interactions between skin microbiota and habitat in an opportunistic amphibian. Microbial Ecology. Zanovello Lucia, Galla Giulio, Girardi Matteo, Casari Stefano, Lo Presti Irene, Pedrini Paolo, Bertorelle Giorgio, Hauffe Heidi C. Corresponding author information: Hauffe Heidi C., Conservation Genomics Research Unit and Animal, Environmental and Antique DNA …
Table S1. Distribution and relative abundance of fungal ASVs matching Batrachochytrium dendrobatidis (ACC ID: NR_119535.1)
BIOSAMPLE	Bova220131	Bova220140	Bova220139	Bova220078	Bova220084	Bova220028	Bova220031	Bova220032	Bova220039	Bova220075	Bova220058	Bova220057	Bova220070	Bova220056	Bova220052	Bova220108	Bova220101	Bova220121
Habitat	FLU	FLU	FLU	FLU	FLU	VBE	VBE	VBE	AGR	AGR	AGR	AGR	AGR	AGR	AGR	PAS	PAS	PAS
Sampling site	AMB-1_1	AMB-1_1	AMB-1_1	AMB-1_2	AMB-1_2	AMB-2_2	AMB-2_2	AMB-2_2	AMB-3_2	AMB-3_3	AMB-3_3	AMB-3_3	AMB-3_3	AMB-3_4	AMB-3_4	AMB-4_3	AMB-4_3	AMB-4_5
Locality	Pozzolago	Pozzolago	Pozzolago	Località Falesia di Prà	Località Falesia di Prà	Maso delle Part	Maso delle Part	Maso delle Part	Verla vasca 2	Cembra vasca 1	Cembra vasca 1	Cembra vasca 1	Cembra vasca 1	Lisgnago vasca 1	Lisgnago vasca 1	Baldo, Postemon	Baldo, Postemon	Malga Palazzo Scanuppia
Sample type	Bombina	Bombina	Bombina	Bombina	Bombina	Bombina	Bombina	Bombina	Bombina	Bombina	Bombina	Bombina	Bombina	Bombina	Bombina	Bombina	Bombina	Bombina
ASV122	0	179.336	0	90.951	0	0	0	0	0	23.6738	113.861	98.3795	0	4697.29	6.34072	0	0	0
ASV261	0	0	0	0	0	0	0	0	0	0	0	0	0	2427.18	0	0	0	0
ASV2654	0	0	0	0	0	1097.85	0	0	0	0	0	0	0	0	0	0	0	0
ASV660	0	0	0	0	0	0	0	0	0	0	0	0	0	645.491	0	0	0	66.7099
ASV884	52.8357	0	0	0	0	0	0	0	0	0	0	0	0	417.333	0	0	0	0
ASV1018	0	0	0	0	0	0	0	0	0	0	0	0	0	410.454	0	0	0	0
ASV1109	0	0	0	0	0	0	0	0	0	0	0	0	19.4193	331.344	0	0	0	0
ASV1294	0	0	0	0	0	0	0	0	0	0	0	0	0	293.509	0	0	0	0
ASV1047	0	0	31.1158	0	0	0	0	0	241.507	0	0	0	0	0	0	0	0	0
ASV1427	0	0	0	0	0	0	0	0	0	0	0	0	0	259.113	0	0	0	0
ASV1416	0	0	0	0	0	0	130.88	83.8944	0	0	0	0	0	0	0	0	0	0
ASV1629	0	0	0	0	0	0	0	0	0	0	0	0	0	212.106	0	0	0	0
ASV1355	0	0	0	0	0	0	206.158	0	0	0	0	0	0	0	0	0	0	0
ASV1666	0	0	0	0	0	0	0	0	0	0	0	0	0	205.227	0	0	0	0
ASV1765	0	0	0	0	0	0	0	0	0	0	0	0	0	186.883	0	0	0	0
ASV1883	0	0	0	99.1263	0	0	0	0	0	0	0	0	0	0	0	47.8973	0	0
ASV1777	0	0	0	0	144.649	0	0	0	0	0	0	0	0	0	0	0	0	0
ASV2288	0	0	0	0	0	0	0	0	0	0	0	0	0	116.945	0	0	0	0
ASV2016	104.07	0	0	0	0	0	0	0	0	0	0	0	0	0	0	0	0	0
ASV2470	0	0	0	0	0	0	0	0	0	0	0	0	0	102.04	0	0	0	0
ASV2964	0	0	0	0	0	0	0	0	88.079	0	0	0	0	0	0	0	0	0
ASV3333	38.426	0	0	0	0	0	0	0	0	0	0	0	0	0	0	0	0	0
ASV3675	0	0	0	0	0	0	0	0	0	0	0	0	0	0	0	37.9187	0	0
ASV4092	0	0	0	0	0	0	0	32.4392	0	0	0	0	0	0	0	0	0	0
ASV4055	0	0	0	0	0	0	0	0	0	0	0	0	0	0	0	0	31.0224	0
ASV4652	0	0	0	0	0	0	0	0	0	0	0	0	0	0	0	20.955	0	0

## Sheet: Table S2 Antifungal bacteria
	Table S2. Taxonomic classification and distribution across habitats of bacterial taxa with putative antifungal (i.e. Batrachochytrium dendrobatidis) activity (Woodhams et al., 2015).
	BIOSAMPLE	Bova220132	Bova220133	Bova220134	Bova220135	Bova220136	Bova220137	Bova220138	Bova220139	Bova220140	Bova220131	Bova22077	Bova22079	Bova22080	Bova22081	Bova22082	Bova22083	Bova22085	Bova22084	Bova22078	Bova22001	Bova22002	Bova22003	Bova22004	Bova22005	Bova22006	Bova22007	Bova22008	Bova22009	Bova22010	Bova220141	Bova220142	Bova220143	Bova220144	Bova220145	Bova220146	Bova220147	Bova22027	Bova22029	Bova22030	Bova22033	Bova22034	Bova22028	Bova22031	Bova22032	Bova22021	Bova22022	Bova22023	Bova22024
	Habitat	1_FLU	1_FLU	1_FLU	1_FLU	1_FLU	1_FLU	1_FLU	1_FLU	1_FLU	1_FLU	1_FLU	1_FLU	1_FLU	1_FLU	1_FLU	1_FLU	1_FLU	1_FLU	1_FLU	2_VBE	2_VBE	2_VBE	2_VBE	2_VBE	2_VBE	2_VBE	2_VBE	2_VBE	2_VBE	2_VBE	2_VBE	2_VBE	2_VBE	2_VBE	2_VBE	2_VBE	2_VBE	2_VBE	2_VBE	2_VBE	2_VBE	2_VBE	2_VBE	2_VBE	2_VBE	2_VBE	2_VBE	2_VBE
	Sampling site	AMB-1_1	AMB-1_1	AMB-1_1	AMB-1_1	AMB-1_1	AMB-1_1	AMB-1_1	AMB-1_1	AMB-1_1	AMB-1_1	AMB-1_2	AMB-1_2	AMB-1_2	AMB-1_2	AMB-1_2	AMB-1_2	AMB-1_2	AMB-1_2	AMB-1_2	AMB-2_1	AMB-2_1	AMB-2_1	AMB-2_1	AMB-2_1	AMB-2_1	AMB-2_1	AMB-2_1	AMB-2_1	AMB-2_1	AMB-2_2	AMB-2_2	AMB-2_2	AMB-2_2	AMB-2_2	AMB-2_2	AMB-2_2	AMB-2_2	AMB-2_2	AMB-2_2	AMB-2_2	AMB-2_2	AMB-2_2	AMB-2_2	AMB-2_2	AMB-2_3	AMB-2_3	AMB-2_3	AMB-2_3
	Number of BD related ASV	0	0	0	0	0	0	0	1	1	3	0	0	0	0	0	0	0	1	2	0	0	0	0	0	0	0	0	0	0	0	0	0	0	0	0	0	0	0	0	0	0	1	2	2	0	0	0	0
	Relative abundance of BD related ASV	0	0	0	0	0	0	0	0.00202261	0.0116573	0.0126971	0	0	0	0	0	0	0	0.00940256	0.0123555	0	0	0	0	0	0	0	0	0	0	0	0	0	0	0	0	0	0	0	0	0	0	0.0713632	0.0219084	0.00756199	0	0	0	0
	BD detection	negative	negative	negative	negative	negative	negative	negative	positive	positive	positive	negative	negative	negative	negative	negative	negative	negative	positive	positive	negative	negative	negative	negative	negative	negative	negative	negative	negative	negative	negative	negative	negative	negative	negative	negative	negative	negative	negative	negative	negative	negative	positive	positive	positive	negative	negative	negative	negative
	k__Bacteria; p__Actinobacteria; c__Actinobacteria; o__Actinomycetales; f__Microbacteriaceae; g__Curtobacterium|ASV3704	0	0	0	0	0	0	0	0	0	0	0	0	0	0	0	0	0	0	0	28.2895	0	0	0	0	0	0	0	0	0	0	102.099	0	0	0	0	0	0	0	0	0	0	0	0	0	0	0	0	0
	k__Bacteria; p__Actinobacteria; c__Actinobacteria; o__Actinomycetales; f__Microbacteriaceae; g__Microbacterium|ASV18506	0	0	0	0	0	0	0	0	0	0	0	0	0	0	0	0	0	0	0	0	0	0	0	22.5044	0	0	0	0	0	0	0	0	0	0	0	0	0	0	0	0	0	0	0	0	0	0	0	0
	k__Bacteria; p__Actinobacteria; c__Actinobacteria; o__Actinomycetales; f__Micrococcaceae; g__|ASV507	0	0	0	0	0	0	0	0	0	0	0	0	0	0	0	0	0	0	0	100.899	169.801	85.1114	72.469	121.328	130.927	136.148	62.1704	0	0	0	20.4198	0	0	44.5163	0	0	60.0652	0	0	0	0	0	0	0	0	0	0	0
	k__Bacteria; p__Bacteroidetes; c__[Saprospirae]; o__[Saprospirales]; f__Chitinophagaceae; g__|ASV12989	0	0	0	0	0	0	0	0	0	0	0	0	0	0	0	0	0	0	0	0	0	0	0	0	0	0	0	0	0	0	0	0	0	0	0	0	0	0	0	0	0	0	0	0	35.8838	0	0	0
	k__Bacteria; p__Bacteroidetes; c__Flavobacteriia; o__Flavobacteriales; f__[Weeksellaceae]; g__Chryseobacterium|ASV1520	0	0	0	0	0	0	0	0	0	0	0	0	0	0	30.9352	0	0	0	0	0	0	0	0	0	0	0	0	0	0	0	0	0	0	0	0	0	0	0	0	0	0	0	0	0	0	0	0	0
	k__Bacteria; p__Bacteroidetes; c__Flavobacteriia; o__Flavobacteriales; f__[Weeksellaceae]; g__Chryseobacterium|ASV2698	0	0	0	0	0	0	0	0	0	0	0	0	0	0	0	0	0	0	0	0	0	0	0	0	0	0	0	0	0	0	0	0	0	0	0	0	0	0	0	0	0	0	0	0	0	0	0	0
	k__Bacteria; p__Bacteroidetes; c__Flavobacteriia; o__Flavobacteriales; f__[Weeksellaceae]; g__Chryseobacterium|ASV38760	0	0	0	0	0	0	0	0	0	0	0	0	0	0	0	0	0	0	0	0	0	0	0	0	0	0	0	0	0	0	0	0	0	0	0	0	0	0	0	0	0	0	0	0	0	5.60492	0	0
	k__Bacteria; p__Bacteroidetes; c__Flavobacteriia; o__Flavobacteriales; f__Flavobacteriaceae; g__Flavobacterium|ASV5253	0	0	0	0	0	0	0	0	0	0	0	0	0	0	7.7338	0	0	0	0	0	0	0	0	0	0	0	0	0	0	0	0	0	0	0	0	0	0	0	0	10.388	0	0	0	0	0	0	0	0
	k__Bacteria; p__Bacteroidetes; c__Flavobacteriia; o__Flavobacteriales; f__Flavobacteriaceae; g__Flavobacterium|ASV16228	0	0	0	0	0	0	0	0	0	0	0	0	0	0	0	0	0	0	0	0	0	0	0	27.3967	0	0	0	0	0	0	0	0	0	0	0	0	0	0	0	0	0	0	0	0	0	0	0	0
	k__Bacteria; p__Bacteroidetes; c__Flavobacteriia; o__Flavobacteriales; f__Flavobacteriaceae; g__Flavobacterium|ASV2702	0	0	0	0	0	0	0	0	0	0	0	0	0	0	0	0	0	0	0	0	0	0	0	0	0	0	0	0	0	0	0	0	0	0	0	0	0	0	0	0	0	0	0	0	40.4843	0	73.1577	0
	k__Bacteria; p__Firmicutes; c__Bacilli; o__Bacillales; f__Bacillaceae; g__Bacillus|ASV938	0	0	0	0	0	0	0	0	0	0	0	0	16.7445	0	0	0	0	0	0	0	13.7411	8.32612	0	0	9.25744	0	17.763	0	0	0	0	0	0	0	0	15.9743	6.43555	0	0	0	0	0	0	0	0	0	0	0
	k__Bacteria; p__Firmicutes; c__Bacilli; o__Bacillales; f__Bacillaceae; g__Bacillus|ASV21445	0	0	0	0	0	0	0	0	0	0	0	0	0	0	0	0	0	0	0	0	0	0	0	0	0	0	0	0	0	0	0	0	0	0	0	0	0	0	0	0	0	0	0	0	0	0	0	0
	k__Bacteria; p__Firmicutes; c__Bacilli; o__Bacillales; f__Paenibacillaceae; g__Paenibacillus|ASV24448	0	0	0	0	0	0	0	0	0	0	0	0	0	0	0	0	0	0	0	0	0	0	0	0	0	0	0	0	0	0	0	0	0	0	0	0	0	0	0	0	0	0	0	0	0	0	0	0
	k__Bacteria; p__Firmicutes; c__Bacilli; o__Bacillales; f__Staphylococcaceae; g__Staphylococcus|ASV14400	0	0	0	0	0	0	0	0	0	0	0	0	0	0	0	0	0	0	0	0	0	0	0	0	0	0	0	0	0	0	0	0	0	0	0	0	0	0	0	0	0	0	4.57677	0	0	0	0	0
	k__Bacteria; p__Proteobacteria; c__Alphaproteobacteria; o__Rhizobiales; f__Rhizobiaceae|ASV22525	0	0	0	0	0	0	0	0	0	0	0	0	0	0	0	0	0	0	0	0	0	0	0	0	22.4823	0	0	0	0	0	0	0	0	0	0	0	0	0	0	0	0	0	0	0	0	0	0	0
	k__Bacteria; p__Proteobacteria; c__Alphaproteobacteria; o__Sphingomonadales; f__Sphingomonadaceae; g__Novosphingobium|ASV2080	0	0	0	0	0	0	0	0	0	0	0	0	0	0	0	0	0	0	0	0	0	0	0	0	0	0	0	0	0	0	0	0	0	0	0	0	0	0	0	0	0	0	0	0	61.6466	0	0	0
	k__Bacteria; p__Proteobacteria; c__Betaproteobacteria; o__Burkholderiales; f__Comamonadaceae; g__Comamonas|ASV302	0	0	0	0	0	0	0	0	0	0	0	0	0	0	0	0	0	0	0	0	0	0	0	0	0	0	0	0	0	0	19.4916	1703.49	135.473	105.567	1149.5	277.373	0	0	0	0	0	0	0	0	0	0	0	0
	k__Bacteria; p__Proteobacteria; c__Betaproteobacteria; o__Burkholderiales; f__Comamonadaceae; g__Variovorax|ASV34582	0	0	0	0	0	0	0	0	0	0	0	0	0	0	0	0	0	0	0	0	0	0	0	0	0	0	0	0	0	0	0	0	0	0	0	0	0	0	0	0	0	0	0	0	0	7.47322	0	0
	k__Bacteria; p__Proteobacteria; c__Betaproteobacteria; o__Burkholderiales; f__Oxalobacteraceae; g__Janthinobacterium|ASV1811	0	0	0	0	0	0	0	0	0	0	0	0	0	0	0	0	0	0	0	95.2415	46.1308	52.7321	71.0197	64.5779	0	0	0	68.8531	0	0	0	0	0	0	0	0	0	0	0	0	0	0	0	0	25.7627	0	0	0
	k__Bacteria; p__Proteobacteria; c__Betaproteobacteria; o__Burkholderiales; f__Oxalobacteraceae; g__Janthinobacterium|ASV10472	0	0	0	0	0	0	0	0	0	0	0	0	0	0	0	0	0	0	0	0	38.2788	0	0	0	0	0	0	0	0	0	0	0	0	0	0	0	0	0	0	0	0	0	0	0	0	0	0	0
	k__Bacteria; p__Proteobacteria; c__Betaproteobacteria; o__Neisseriales; f__Neisseriaceae|ASV2042	0	0	0	0	0	0	0	0	0	0	46.9708	0	20.9307	0	37.7023	70.8288	72.5261	50.5946	0	0	0	0	0	0	0	0	0	0	0	0	0	0	0	0	0	0	0	0	0	0	12.529	0	0	0	0	0	0	0
	k__Bacteria; p__Proteobacteria; c__Gammaproteobacteria; o__Aeromonadales; f__Aeromonadaceae; g__|ASV88	0	0	0	0	0	0	0	0	0	12.3732	0	0	0	0	0	0	0	0	0	0	0	0	0	0	0	0	0	0	0	64.1443	119.734	1006.44	323.387	180.609	351.861	685.445	0	0	0	0	0	0	0	0	0	86.8762	16.6688	128.625
	k__Bacteria; p__Proteobacteria; c__Gammaproteobacteria; o__Aeromonadales; f__Aeromonadaceae; g__|ASV2307	0	0	0	0	0	0	0	0	0	0	0	0	0	0	0	0	0	0	0	0	0	0	0	0	0	0	0	0	0	0	0	0	0	0	0	0	0	0	0	0	0	0	0	0	0	0	0	0
	k__Bacteria; p__Proteobacteria; c__Gammaproteobacteria; o__Aeromonadales; f__Aeromonadaceae; g__|ASV5415	0	0	0	0	0	0	0	0	0	0	0	0	0	0	0	0	0	0	0	0	0	0	0	0	0	0	0	0	0	0	0	7.54591	37.5828	0	15.0261	18.8788	0	0	0	0	0	0	0	0	0	0	0	0
	k__Bacteria; p__Proteobacteria; c__Gammaproteobacteria; o__Enterobacteriales; f__Enterobacteriaceae|ASV1303	0	0	0	0	0	0	0	0	0	0	0	0	0	0	0	0	0	0	0	0	0	0	0	0	0	0	0	0	0	0	0	0	0	15.2627	17.5305	47.923	0	0	0	0	0	0	0	52.6533	154.576	0	0	0
	k__Bacteria; p__Proteobacteria; c__Gammaproteobacteria; o__Enterobacteriales; f__Enterobacteriaceae|ASV24626	0	0	0	0	0	0	0	0	0	0	0	0	0	0	0	0	0	0	0	0	0	0	0	0	0	0	0	0	0	0	0	0	0	0	0	21.7832	0	0	0	0	0	0	0	0	0	0	0	0
	k__Bacteria; p__Proteobacteria; c__Gammaproteobacteria; o__Enterobacteriales; f__Enterobacteriaceae|ASV24894	0	0	0	0	0	0	0	0	0	0	0	0	0	0	0	0	0	0	0	0	0	0	0	0	0	0	0	0	0	0	0	0	0	0	0	0	0	0	0	0	0	0	0	0	0	0	0	0
	k__Bacteria; p__Proteobacteria; c__Gammaproteobacteria; o__Enterobacteriales; f__Enterobacteriaceae; g__|ASV5070	0	0	0	0	0	0	0	0	0	0	0	6.54188	0	0	11.6007	0	0	0	0	0	0	0	0	0	0	0	0	0	0	0	0	0	0	0	0	0	0	0	0	0	0	0	0	0	0	0	0	0
	k__Bacteria; p__Proteobacteria; c__Gammaproteobacteria; o__Enterobacteriales; f__Enterobacteriaceae; g__|ASV9282	0	0	0	0	0	0	0	0	0	0	0	0	0	0	0	0	0	0	0	0	0	0	0	0	0	0	0	0	0	0	0	0	0	0	0	0	0	0	0	0	0	0	0	0	0	45.7735	0	0
	k__Bacteria; p__Proteobacteria; c__Gammaproteobacteria; o__Enterobacteriales; f__Enterobacteriaceae; g__|ASV48860	0	0	0	0	0	0	0	0	0	0	0	0	0	0	0	0	0	0	0	0	0	0	0	0	0	0	0	0	0	0	0	0	0	0	0	0	0	0	0	0	0	0	0	0	0	0	0	0
	k__Bacteria; p__Proteobacteria; c__Gammaproteobacteria; o__Enterobacteriales; f__Enterobacteriaceae; g__Enterobacter|ASV2656	0	0	0	0	0	0	0	0	0	0	0	0	0	0	0	0	0	0	0	0	0	0	0	0	0	0	0	0	0	0	0	0	0	0	0	0	0	0	0	17.6595	0	0	0	0	21.1623	0	0	0
	k__Bacteria; p__Proteobacteria; c__Gammaproteobacteria; o__Enterobacteriales; f__Enterobacteriaceae; g__Enterobacter|ASV4637	0	0	0	0	0	0	0	0	0	0	0	0	0	0	0	0	0	0	0	0	0	0	0	0	0	0	0	0	0	0	15.7789	0	0	0	0	63.8974	0	0	0	0	0	0	0	0	0	0	0	0
	k__Bacteria; p__Proteobacteria; c__Gammaproteobacteria; o__Enterobacteriales; f__Enterobacteriaceae; g__Serratia|ASV9036	0	0	0	0	0	0	0	0	0	0	0	0	0	0	0	0	0	0	0	0	0	0	0	0	0	0	0	0	0	0	0	31.1269	0	0	0	0	0	0	0	0	0	0	0	0	0	0	0	0
	k__Bacteria; p__Proteobacteria; c__Gammaproteobacteria; o__Pseudomonadales; f__Moraxellaceae; g__Acinetobacter|ASV1271	16.8618	0	0	0	0	0	0	0	0	0	0	0	0	0	0	0	0	0	0	0	0	0	0	0	0	0	0	0	0	11.3196	0	174.499	41.0789	47.0601	270.47	210.571	0	0	0	0	0	0	0	0	0	0	0	0
	k__Bacteria; p__Proteobacteria; c__Gammaproteobacteria; o__Pseudomonadales; f__Moraxellaceae; g__Acinetobacter|ASV3885	0	0	0	0	0	0	0	0	0	0	0	0	0	0	0	0	0	0	0	0	0	0	0	0	0	0	0	0	0	0	0	0	0	0	0	0	0	0	0	0	0	0	0	0	0	0	0	0
	k__Bacteria; p__Proteobacteria; c__Gammaproteobacteria; o__Pseudomonadales; f__Moraxellaceae; g__Acinetobacter|ASV21868	0	0	0	0	0	0	0	0	0	0	0	0	0	0	0	0	0	0	0	0	0	0	0	0	0	0	0	0	0	0	0	0	0	0	0	0	0	0	0	0	0	0	0	0	0	0	0	0
	k__Bacteria; p__Proteobacteria; c__Gammaproteobacteria; o__Pseudomonadales; f__Moraxellaceae; g__Acinetobacter|ASV9279	0	0	0	0	0	0	0	0	0	0	0	0	0	0	0	0	0	0	0	0	0	0	0	0	0	0	0	0	0	0	0	0	0	0	75.1305	0	0	0	0	0	0	0	0	0	0	0	0	0
	k__Bacteria; p__Proteobacteria; c__Gammaproteobacteria; o__Pseudomonadales; f__Moraxellaceae; g__Acinetobacter|ASV38596	0	0	0	0	0	0	0	0	0	0	0	0	0	0	0	0	0	0	0	0	0	0	0	0	0	0	0	0	0	0	0	5.65944	0	0	0	0	0	0	0	0	0	0	0	0	0	0	0	0
	k__Bacteria; p__Proteobacteria; c__Gammaproteobacteria; o__Pseudomonadales; f__Pseudomonadaceae; g__|ASV3199	0	0	0	0	0	0	0	0	0	0	0	0	0	0	0	0	0	0	0	0	0	0	0	0	0	0	0	0	0	0	0	0	0	0	0	0	0	0	0	0	0	0	0	0	0	18.6831	0	0
	k__Bacteria; p__Proteobacteria; c__Gammaproteobacteria; o__Pseudomonadales; f__Pseudomonadaceae; g__Pseudomonas|ASV3129	0	0	0	0	0	0	0	0	0	0	0	0	0	0	0	0	0	0	0	0	0	0	0	0	0	0	0	0	0	0	20.4198	34.8999	0	0	0	0	0	0	0	0	0	0	0	0	0	0	0	0
	k__Bacteria; p__Proteobacteria; c__Gammaproteobacteria; o__Pseudomonadales; f__Pseudomonadaceae; g__Pseudomonas|ASV504	0	0	0	0	0	0	0	0	0	0	0	0	0	0	0	0	0	0	0	0	0	0	0	0	38.3522	0	0	0	0	0	43.6241	0	0	0	0	0	0	0	0	0	0	0	0	0	0	0	36.1158	0
	k__Bacteria; p__Proteobacteria; c__Gammaproteobacteria; o__Pseudomonadales; f__Pseudomonadaceae; g__Pseudomonas|ASV549	0	0	0	0	0	28.0524	0	16.3104	0	0	0	0	0	0	0	0	0	0	0	38.6624	100.114	123.967	53.6271	86.1039	29.0948	58.3489	0	102.676	74.0589	0	0	0	0	0	0	0	0	0	0	0	0	0	0	0	0	0	35.1898	0
	k__Bacteria; p__Proteobacteria; c__Gammaproteobacteria; o__Pseudomonadales; f__Pseudomonadaceae; g__Pseudomonas|ASV600	0	0	0	0	0	0	0	0	8.01309	0	0	0	0	0	0	0	0	0	0	49.0352	34.3527	61.9833	52.1777	26.4182	13.2249	0	0	0	17.5403	0	0	0	0	0	0	0	0	0	0	0	0	0	0	0	0	53.2467	0	0
	k__Bacteria; p__Proteobacteria; c__Gammaproteobacteria; o__Pseudomonadales; f__Pseudomonadaceae; g__Pseudomonas|ASV818	0	0	0	0	0	0	0	0	0	0	0	0	0	0	0	0	0	0	0	16.9737	0	0	0	0	0	0	0	0	0	54.7114	0	395.217	0	157.715	319.305	95.8461	0	0	0	0	0	0	0	0	0	0	0	0
	k__Bacteria; p__Proteobacteria; c__Gammaproteobacteria; o__Pseudomonadales; f__Pseudomonadaceae; g__Pseudomonas|ASV935	0	0	0	0	0	0	0	0	0	0	0	0	0	0	0	6.6402	0	0	0	0	0	0	0	0	0	0	0	0	0	7.54639	0	22.6377	44.5749	0	52.5914	53.7319	0	0	0	0	0	0	0	0	0	0	0	0
	k__Bacteria; p__Proteobacteria; c__Gammaproteobacteria; o__Pseudomonadales; f__Pseudomonadaceae; g__Pseudomonas|ASV1563	0	0	0	0	0	0	0	0	0	0	0	0	0	0	0	0	0	0	0	0	87.3541	24.0532	26.0889	37.1812	0	57.0523	51.5126	49.5259	65.2888	0	0	0	0	0	0	0	0	0	0	0	0	0	0	0	0	0	0	0
	k__Bacteria; p__Proteobacteria; c__Gammaproteobacteria; o__Pseudomonadales; f__Pseudomonadaceae; g__Pseudomonas|ASV1590	0	0	0	0	0	0	0	0	0	0	0	0	0	0	0	0	0	0	0	0	0	0	0	0	0	0	0	0	0	0	0	0	0	0	0	0	0	0	0	0	0	0	0	0	0	0	37.0419	0
	k__Bacteria; p__Proteobacteria; c__Gammaproteobacteria; o__Pseudomonadales; f__Pseudomonadaceae; g__Pseudomonas|ASV2247	61.124	0	0	0	18.9635	0	0	0	0	0	0	0	0	0	0	0	0	0	0	0	0	0	0	0	0	0	0	0	0	0	0	126.394	0	0	0	59.5408	0	0	0	0	0	0	0	0	0	0	0	0
	k__Bacteria; p__Proteobacteria; c__Gammaproteobacteria; o__Pseudomonadales; f__Pseudomonadaceae; g__Pseudomonas|ASV4758	0	0	0	0	0	0	0	0	0	0	0	0	0	0	0	0	0	0	0	0	0	0	0	0	0	0	0	0	0	0	0	98.0969	0	0	0	0	0	0	0	0	0	0	0	0	0	0	0	0
	k__Bacteria; p__Proteobacteria; c__Gammaproteobacteria; o__Pseudomonadales; f__Pseudomonadaceae; g__Pseudomonas|ASV7031	0	0	0	0	0	0	0	0	0	0	0	0	0	0	0	0	0	0	0	0	0	0	0	0	0	0	0	0	0	0	0	0	0	0	0	0	0	0	0	0	0	0	0	0	0	0	78.714	0
	k__Bacteria; p__Proteobacteria; c__Gammaproteobacteria; o__Pseudomonadales; f__Pseudomonadaceae; g__Pseudomonas|ASV10810	0	0	0	0	0	0	0	0	0	0	0	0	0	0	0	0	0	0	0	0	48.0938	0	0	0	0	0	0	0	0	0	0	0	0	0	0	0	0	0	0	0	0	0	0	0	0	0	0	0
	k__Bacteria; p__Proteobacteria; c__Gammaproteobacteria; o__Pseudomonadales; f__Pseudomonadaceae; g__Pseudomonas|ASV11946	0	0	0	0	0	0	0	0	0	0	0	0	0	0	0	0	0	0	0	0	0	0	0	0	0	0	0	39.8623	0	0	0	0	0	0	0	0	0	0	0	0	0	0	0	0	0	0	0	0
	k__Bacteria; p__Proteobacteria; c__Gammaproteobacteria; o__Pseudomonadales; f__Pseudomonadaceae; g__Pseudomonas|ASV13028	0	0	0	0	0	0	0	0	0	0	0	0	0	0	0	0	0	0	0	0	0	0	0	0	0	0	0	0	0	0	0	0	0	0	0	0	0	0	0	0	0	0	0	0	0	0	0	0
	k__Bacteria; p__Proteobacteria; c__Gammaproteobacteria; o__Pseudomonadales; f__Pseudomonadaceae; g__Pseudomonas|ASV13426	0	0	0	0	0	0	0	0	0	0	0	0	0	0	0	0	0	0	0	0	0	0	0	0	0	0	0	0	0	0	0	0	0	0	0	0	0	0	0	0	0	0	0	0	0	0	0	0
	k__Bacteria; p__Proteobacteria; c__Gammaproteobacteria; o__Pseudomonadales; f__Pseudomonadaceae; g__Pseudomonas|ASV22549	0	0	0	0	0	0	0	0	0	0	0	0	0	0	0	0	0	0	0	0	0	0	0	0	0	0	7.10519	0	0	0	0	0	0	0	0	0	0	0	0	0	0	0	0	0	0	0	0	0
	k__Bacteria; p__Proteobacteria; c__Gammaproteobacteria; o__Pseudomonadales; f__Pseudomonadaceae; g__Pseudomonas|ASV22100	0	0	0	0	0	0	0	0	0	0	0	0	0	0	0	0	0	0	0	0	0	0	0	0	0	0	0	0	0	0	0	0	0	0	0	0	0	0	0	0	0	0	0	0	16.5618	0	0	0
	k__Bacteria; p__Proteobacteria; c__Gammaproteobacteria; o__Pseudomonadales; f__Pseudomonadaceae; g__Pseudomonas|ASV1112	0	0	0	0	0	0	0	0	0	0	0	0	0	0	0	0	0	0	0	0	0	0	0	0	0	0	0	0	0	0	0	301.837	97.8901	0	264.209	0	0	0	0	0	0	0	0	0	0	0	0	0
	k__Bacteria; p__Proteobacteria; c__Gammaproteobacteria; o__Xanthomonadales; f__Xanthomonadaceae; g__Stenotrophomonas|ASV886	0	0	0	0	0	0	0	0	0	0	0	0	0	0	0	0	0	0	0	0	0	0	30.437	19.5691	29.0948	0	0	0	0	0	37.1269	0	0	0	0	0	15.0163	0	0	0	0	0	0	0	103.971	36.432	0	131.098
	k__Bacteria; p__Proteobacteria; c__Gammaproteobacteria; o__Xanthomonadales; f__Xanthomonadaceae; g__Stenotrophomonas|ASV612	0	0	0	0	0	0	0	0	6.2324	0	17.2546	0	0	0	0	0	0	0	0	0	0	0	0	0	0	0	0	0	0	0	0	0	15.7323	0	45.0783	0	0	0	0	33.2415	0	0	0	0	62.5667	0	41.6721	0
	k__Bacteria; p__Proteobacteria; c__Gammaproteobacteria; o__Xanthomonadales; f__Xanthomonadaceae; g__Stenotrophomonas|ASV4556	0	0	0	0	0	0	0	0	0	0	0	0	0	0	0	0	0	0	0	0	0	0	0	0	0	0	0	0	0	0	0	54.7079	28.8426	0	67.6175	0	0	0	0	0	0	0	0	0	0	0	0	0
	k__Bacteria; p__Proteobacteria; c__Gammaproteobacteria; o__Xanthomonadales; f__Xanthomonadaceae; g__Stenotrophomonas|ASV9057	0	0	0	0	0	0	0	0	0	0	0	0	0	0	0	0	0	0	0	0	0	0	0	0	0	0	0	0	0	0	0	0	0	22.8941	55.0957	0	0	0	0	0	0	0	0	0	0	0	0	0
	k__Bacteria; p__Proteobacteria; c__Gammaproteobacteria; o__Xanthomonadales; f__Xanthomonadaceae; g__Stenotrophomonas|ASV10542	0	0	0	0	0	0	0	0	0	0	0	0	0	0	0	0	0	0	0	0	0	0	0	0	0	0	0	0	0	0	0	0	0	0	0	0	0	0	0	0	0	0	0	0	0	0	0	0
	Unassigned|ASV4931	0	0	0	0	0	0	0	0	0	0	0	0	0	0	0	0	0	17.1831	0	0	0	7.40099	0	0	0	0	14.2104	0	0	0	0	0	0	0	0	0	0	0	0	0	0	0	0	0	0	0	0	0
[truncated: 99 more columns]

## Sheet: Table S3 taxa diff - MS version
	Table S3. bacterial and fungal taxa showing significant differences in their abundance across abitats. Only taxa with estimated median effect size greater than 1 or lower than -1 were considered. Median effect size was estimated by ALDEx2 as diff.btw / max(diff.win) for all instances. here we need to describe all column headers
	Target kingdom	Comparison	Kingdom	Phylum	Class	Order	Family	Genus	ASV identifier	diff.btw	diff.win	effect	wi.eBH	Significance
	Bacteria	FLU - AGR	Bacteria	Patescibacteria	Gracilibacteria	Absconditabacteriales (SR1)			ASV14	-13.5295	3.15122	-4.31527	8.41799e-14	***
		FLU - AGR	Bacteria	Proteobacteria	Gammaproteobacteria	Burkholderiales	Comamonadaceae	Rhizobacter	ASV77	-10.535	4.05669	-2.37807	1.46391e-11	***
		FLU - AGR	Bacteria	Proteobacteria	Alphaproteobacteria	Sphingomonadales	Sphingomonadaceae	Porphyrobacter	ASV8	7.00699	5.83491	1.08135	0.000317283	***
		VBE - FLU	Bacteria	Verrucomicrobiota	Verrucomicrobiae	Verrucomicrobiales	Rubritaleaceae		ASV1	-15.3446	7.77802	-1.30315	1.22518e-10	***
		VBE - FLU	Bacteria	Bacteroidota	Bacteroidia	Flavobacteriales	Weeksellaceae	Chryseobacterium	ASV121	6.74061	5.62296	1.02394	0.000979501	***
		VBE - FLU	Bacteria	Patescibacteria	Gracilibacteria	Absconditabacteriales (SR1)			ASV14	-13.6349	2.95382	-4.66864	0	***
		VBE - FLU	Bacteria	Bacteroidota	Bacteroidia	Flavobacteriales	Weeksellaceae	Chryseobacterium	ASV149	-10.0315	2.92115	-3.43677	7.71605e-15	***
		VBE - FLU	Bacteria	Proteobacteria	Gammaproteobacteria	Burkholderiales	Comamonadaceae	Hydrogenophaga	ASV158	-7.4714	5.58185	-1.13806	9.48625e-05	***
		VBE - FLU	Bacteria	Proteobacteria	Gammaproteobacteria	Burkholderiales	Comamonadaceae		ASV197	-6.22722	5.28435	-1.08452	0.000505071	***
		VBE - FLU	Bacteria	Bacteroidota	Bacteroidia	Flavobacteriales	Weeksellaceae	Chryseobacterium	ASV2	-10.4096	7.47566	-1.53979	6.75817e-13	***
		VBE - FLU	Bacteria	Proteobacteria	Gammaproteobacteria	Burkholderiales	Comamonadaceae	Ideonella	ASV5	-8.71976	5.44003	-1.35448	4.27744e-07	***
		VBE - FLU	Bacteria	Proteobacteria	Alphaproteobacteria	Rhodobacterales	Rhodobacteraceae	Tabrizicola	ASV57	-6.64392	4.95366	-1.15172	7.16275e-06	***
		VBE - FLU	Bacteria	Proteobacteria	Gammaproteobacteria	Burkholderiales	Comamonadaceae	Rhizobacter	ASV77	-11.2481	3.14717	-3.51999	3.37577e-15	***
		VBE - AGR	Bacteria	Planctomycetota	Planctomycetes	Pirellulales	Pirellulaceae	Pirellula	ASV115	7.4168	5.59757	1.14855	5.89152e-06	***
		VBE - AGR	Bacteria	Bacteroidota	Bacteroidia	Cytophagales	Spirosomaceae	Flectobacillus	ASV116	-7.41088	6.36778	-1.01458	4.95387e-05	***
		VBE - AGR	Bacteria	Bacteroidota	Bacteroidia	Flavobacteriales	Weeksellaceae	Chryseobacterium	ASV121	-7.10665	5.79466	-1.04028	3.43941e-06	***
		VBE - AGR	Bacteria	Bacteroidota	Bacteroidia	Flavobacteriales	Weeksellaceae	Chryseobacterium	ASV2	8.44889	7.57164	1.1614	5.25516e-10	***
		VBE - AGR	Bacteria	Proteobacteria	Alphaproteobacteria	Sphingomonadales	Sphingomonadaceae	Sphingobium	ASV218	-6.93858	4.95943	-1.26184	1.19046e-07	***
		VBE - AGR	Bacteria	Proteobacteria	Gammaproteobacteria	Burkholderiales	Comamonadaceae	Ideonella	ASV5	10.3271	6.18017	1.52938	9.16017e-13	***
		VBE - AGR	Bacteria	Proteobacteria	Gammaproteobacteria	Enterobacterales	Aeromonadaceae	Aeromonas	ASV90	-6.07325	5.5557	-1.00866	2.05593e-07	***
		VBE - PAS	Bacteria	Bacteroidota	Bacteroidia	Cytophagales	Spirosomaceae	Flectobacillus	ASV116	-7.50602	6.3464	-1.03482	1.42003e-05	***
		VBE - PAS	Bacteria	Bacteroidota	Bacteroidia	Flavobacteriales	Weeksellaceae	Chryseobacterium	ASV121	-7.54553	5.68171	-1.16905	6.72732e-07	***
		VBE - PAS	Bacteria	Proteobacteria	Alphaproteobacteria	Sphingomonadales	Sphingomonadaceae	Sphingobium	ASV218	-7.01547	4.94325	-1.28664	4.63084e-08	***
		VBE - PAS	Bacteria	Proteobacteria	Gammaproteobacteria	Burkholderiales	Comamonadaceae	Acidovorax	ASV24	-6.53657	5.89728	-1.02265	1.14137e-07	***
		VBE - PAS	Bacteria	Patescibacteria	Gracilibacteria				ASV43	8.10398	6.04769	1.21607	2.8308e-06	***
		VBE - PAS	Bacteria	Proteobacteria	Gammaproteobacteria	Enterobacterales	Aeromonadaceae	Aeromonas	ASV90	-6.45755	5.70162	-1.03455	1.12733e-07	***
		PAS - FLU	Bacteria	Patescibacteria	Gracilibacteria	Absconditabacteriales (SR1)			ASV14	-13.3129	3.09233	-4.27511	0	***
		PAS - FLU	Bacteria	Bacteroidota	Bacteroidia	Flavobacteriales	Weeksellaceae	Chryseobacterium	ASV149	-8.14177	5.45963	-1.3007	4.88081e-10	***
		PAS - FLU	Bacteria	Patescibacteria	Gracilibacteria				ASV43	7.29089	5.75424	1.12307	0.000866646	***
		PAS - FLU	Bacteria	Proteobacteria	Gammaproteobacteria	Burkholderiales	Comamonadaceae	Rhizobacter	ASV77	-9.93776	4.7103	-1.75839	3.54122e-10	***
		PAS - FLU	Bacteria	Proteobacteria	Alphaproteobacteria	Sphingomonadales	Sphingomonadaceae	Porphyrobacter	ASV8	6.6793	5.24453	1.14763	4.65578e-05	***
		PAS - AGR	Bacteria	Patescibacteria	Gracilibacteria				ASV43	7.82313	5.97625	1.18159	1.27682e-06	***
	Fungi	FLU - PAS	Fungi	Ascomycota	Dothideomycetes	Dothideales	Saccotheciaceae	Aureobasidium	ASV12	-8.53266	6.89325	-1.04464	0.0131152	*
		VBE - AGR	Fungi	Blastocladiomycota	Blastocladiomycetes	Blastocladiales	Catenariaceae	Catenaria	ASV3	11.0425	5.96388	1.43803	1.3893e-08	***
		VBE - PAS	Fungi	Ascomycota	Sordariomycetes	Hypocreales	Clavicipitaceae	Claviceps	ASV9	10.4559	6.24066	1.34239	1.05792e-06	***
		VBE - PAS	Fungi	Ascomycota	Dothideomycetes	Dothideales	Saccotheciaceae	Aureobasidium	ASV12	-8.88937	6.64859	-1.13827	5.69434e-06	***
		AGR - FLU	Fungi	Blastocladiomycota	Blastocladiomycetes	Blastocladiales	Catenariaceae	Catenaria	ASV3	10.4646	6.59825	1.27556	0.000778344	***
		AGR - PAS	Fungi	Ascomycota	Sordariomycetes	Hypocreales	Clavicipitaceae	Claviceps	ASV9	10.414	5.99603	1.35236	7.27474e-07	***

## Sheet: Table S4 Summary KW-dunn habita
	Table S4. Comparisons in alpha diversity estimates across habitats. Statistical tests were performed with Dunn's Kruskal-Wallis Multiple Comparisons, using habitat as explanatory variable
	Target microbiota	Diversity index	Group	Comparison	Z	Adjusted p-value
	Bacteria	PD	VBE	VBE - PAS	0.625375	1
		PD	VBE	VBE - AGR	4.89902	5.77902e-06
		PD	VBE	VBE - FLU	-4.09939	0.000165698
		PD	PAS	PAS - AGR	-4.41126	5.13859e-05
		PD	PAS	PAS - FLU	-3.67804	0.000705091
		PD	AGR	AGR - FLU	-0.216491	0.828605
		Chao1	VBE	VBE - PAS	1.94111	0.10449
		Chao1	VBE	VBE - AGR	6.38074	1.05742e-09
		Chao1	VBE	VBE - FLU	-4.43561	3.67239e-05
		Chao1	PAS	PAS - AGR	-4.60439	2.06838e-05
		Chao1	PAS	PAS - FLU	-2.97541	0.00877797
		Chao1	AGR	AGR - FLU	0.628682	0.529557
		Shannon	VBE	VBE - PAS	3.48505	0.00147613
		Shannon	VBE	VBE - AGR	6.4633	5.12206e-10
		Shannon	VBE	VBE - FLU	-7.11248	6.83841e-12
		Shannon	PAS	PAS - AGR	-3.12563	0.00354846
		Shannon	PAS	PAS - FLU	-4.47519	3.05371e-05
		Shannon	AGR	AGR - FLU	-2.00297	0.0451801
	Fungi	Chao1	VBE	VBE - AGR	2.90658	0.0182703
		Chao1	VBE	VBE - FLU	-1.86198	0.250426
		Chao1	VBE	VBE - PAS	4.25488	0.000125495
		Chao1	AGR	AGR - FLU	0.324191	0.745794
		Chao1	AGR	AGR - PAS	1.24641	0.42523
		Chao1	FLU	FLU - PAS	1.26546	0.61712
		Shannon	VBE	VBE - FLU	-0.0692783	1
		Shannon	VBE	VBE - AGR	3.17051	0.00760869
		Shannon	VBE	VBE - PAS	3.19316	0.00844362
		Shannon	FLU	FLU - AGR	2.29406	0.0871476
		Shannon	FLU	FLU - PAS	2.2822	0.0674321
		Shannon	AGR	AGR - PAS	-0.059669	0.952419

## Sheet: Table S5 skin alpha LMER
	Table S5. Results from linear mixed models estimating the effect of skin fungal diversity, water pH and dissolved oxygen (set as explanatory variables) on skin alpha diversity estimates (response variables). Models included habitats and sampling sites as random effects.
	Response variable		Estimate	Standard error	t-value	p-value
	Skin bacterial alpha diversity (Phylogenetic diversity - PD)	Fixed effects
		Intercept	8.186	1.019	8.03	7.28e-08
		Temperature	-0.651	0.327	-1.989	0.053
		pH	-2.897	0.988	-2.934	0.009
		Dissolved O2	0.293	0.112	2.605	0.013
			Variance	Standard deviation
		Random effects
		Sampling site : habitat	0.07	0.264
		Habitat	0.007	0.085
	Skin bacterial alpha diversity (Shannon)		Estimate	Standard error	t-value	p-value
		Fixed effects
		Intercept	-0.154	1.959	-0.078	0.938
		Temperature	-0.113	0.562	-0.201	0.841
		pH	-0.013	1.887	-0.007	0.995
		Dissolved O2	0.195	0.194	1.007	0.32
			Variance	Standard deviation
		Random effects
		Sampling site : habitat	0.213	0.462
		Habitat	0.579	0.761
	Skin fungal alpha diversity (Shannon)		Estimate	Standard error	t-value	p-value
		Fixed effects
		Intercept	3.043	1.497	2.033	0.058
		Temperature	-1.071	0.465	-2.301	0.027
		pH	0.703	1.453	0.484	0.636
		Dissolved O2	0.152	0.165	0.92	0.364
			Variance	Standard deviation
		Random effects
		Sampling site : habitat	0.151	0.388
		Habitat	0.026	0.162
	Skin bacterial alpha diversity (Chao1)		Estimate	Standard error	t-value	p-value
		Fixed effects
		Intercept	11980	1914	6260	4.25E-06
		Temperature	-1084	0.590	-1836	0.073
		pH	-4011	1849	-2169	0.046
		Dissolved O2	0.442	0.203	2176	0.036
			Variance	Standard deviation
		Random effects
		Site code : habitat	0.208	0.456
		Habitat	0.144	0.379
	Skin fungal alpha diversity (Chao1)		Estimate	Standard error	t-value	p-value
		Fixed effects
		Intercept	5609	1214	4620	2.25E-04
		Temperature	-0.712	0.404	-1762	0.086
		pH	-0.961	1150	-0.836	0.418
		Dissolved O2	-0.033	0.142	-0.233	0.817
			Variance	Standard deviation
		Random effects
		Site code : habitat	0.073	0.271
		Habitat	0.025	0.159

## Sheet: Table S6 PERMANOVA
	Tables S6 . Results of PERMANOVA on beta diversity of both bacteria and fungi of B. variegata, including skin and water samples.
	Target microbiota	Sample type	Dissimilarity index	Variable	R2	F	p-value
	Bacteria	Skin samples	Bray-Curtis	Habitat	0.18339	20.034	0.001
				Sampling site	0.41382	13.562	0.001
				Residual	0.40278
			Jaccard	Habitat	0.07517	4.4986	0.001
				Sampling site	0.18958	3.4036	0.001
				Residual	0.73525
		Skin and water samples	Bray-Curtis	Habitat	0.1378	21.1476	0.001
				Sampling site	0.33038	15.2104	0.001
				Sample type	0.05937	27.3318	0.001
				Sampling site:Sample type	0.15534	5.5013	0.001
				Residual	0.31712
			Jaccard	Habitat	0.06784	5.1031	0.001
				Sampling site	0.17357	3.9167	0.001
				Sample type	0.01151	2.5979	0.001
				Sampling site:Sample type	0.10009	1.7374	0.001
				Residual	0.64699
	Fungi	Skin samples	Bray-Curtis	Habitat	0.12559	7.7425	0.001
				Sampling site	0.23099	4.2721	0.001
				Residual	0.64342
			Jaccard	Habitat	0.07428	3.8158	0.001
				Sampling site	0.15356	2.3665	0.001
				Residual	0.77216
		Skin and water samples	Bray-Curtis	Habitat	0.10828	9.8703	0.001
				Sampling site	0.20462	5.5955	0.001
				Sample type	0.03503	9.5796	0.001
				Sampling site:Sample type	0.13646	2.8704	0.001
				Residual	0.51561
			Jaccard	Habitat	0.07012	4.8253	0.001
				Sampling site	0.13729	2.8344	0.001
				Sample type	0.01269	2.6196	0.001
				Sampling site:Sample type	0.09693	1.5393	0.001
				Residual	0.68297

## Sheet: Table S7 pairwise PERMANOVA 
	Table S7. Results of pairwise ADONIS2 on beta diversity of both bacteria and fungi of B. variegata skin microbiota, including habitat type.
	Target microbiota	Dissimilarity index	Groups	R2	F	Adjusted p-value
	Bacteria	Bray	FLU vs AGR	0.0890147	5.76504	0.001
			VBE vs FLU	0.230946	17.117	0.001
			VBE vs AGR	0.138896	12.904	0.001
			VBE vs PAS	0.104471	9.68262	0.001
			PAS vs FLU	0.144242	10.4504	0.001
			PAS vs AGR	0.0805856	7.45015	0.001
		Jaccard	FLU vs AGR	0.0457373	2.82784	0.001
			VBE vs FLU	0.0503461	3.02187	0.001
			VBE vs AGR	0.0500594	4.21579	0.001
			VBE vs PAS	0.051524	4.5088	0.001
			PAS vs FLU	0.0498343	3.25178	0.001
			PAS vs AGR	0.0509282	4.56119	0.001
	Fungi	Bray	VBE vs AGR	0.072169	5.83369	0.001
			VBE vs FLU	0.0532966	2.98374	0.001
			VBE vs PAS	0.100091	8.78669	0.001
			AGR vs FLU	0.0926376	5.10477	0.001
			AGR vs PAS	0.098314	8.28654	0.001
			FLU vs PAS	0.0710644	4.13105	0.001
		Jaccard	VBE vs AGR	0.0421592	3.30111	0.001
			VBE vs FLU	0.0405187	2.23818	0.001
			VBE vs PAS	0.0545132	4.55485	0.001
			AGR vs FLU	0.0494207	2.5995	0.001
			AGR vs PAS	0.0546968	4.39748	0.001
			FLU vs PAS	0.048576	2.75703	0.001

## Sheet: Table S8 skin beta mantel
	Table S8. Mantel tests with Spearman correlation coefficients on beta diversity of both B. variegata skin bacteria and fungi, using temperature (TC), pH, dissolved oxygen (O2.mg.L.), water (Water_mean_Shannon) communities diversity as explanatory variables.
	Target microbiota	Dissimilarity index	Variable	Correlation	Adjusted p-value
	Bacteria	Bray-Curtis	TC	0.528705	0.0015
			pH	0.106091	0.0048
			O2.mg.L.	0.24685	0.0015
			Water_mean_Shannon (bacteria)	0.215892	0.0015
			Water_mean_Shannon (fungi)	-0.0191452	0.656
		Jaccard	TC	0.433488	0.0012
			pH	0.125789	0.0012
			O2.mg.L.	0.202828	0.0012
			Water_mean_Shannon (bacteria)	0.152027	0.0012
			Water_mean_Shannon (fungi)	0.0927716	0.006
	Fungi	Bray-Curtis	TC	0.310793	0.002
			pH	0.000203887	0.508
			O2.mg.L.	0.201253	0.002
			Water_mean_Shannon (fungi)	0.0744537	0.0384
			Water_mean_Shannon (bacteria)	0.130835	0.002
		Jaccard	TC	0.303077	0.0015
			pH	0.0812583	0.009
			O2.mg.L.	0.268089	0.0015
			Water_mean_Shannon (fungi)	0.12132	0.0024
			Water_mean_Shannon (bacteria)	0.129501	0.0015
